# Supplementary material for: Critical role of bacterial dissemination in an infant rabbit model of bacillary dysentery
Source: Nat Commun. 2019 Apr 23;10:1826. doi: 10.1038/s41467-019-09808-4 (PMC6478941; doi:10.1038/s41467-019-09808-4)
Supplement: Supplementary file 3 — Source Data [file 41467_2019_9808_MOESM3_ESM.xlsx]

## Sheet: Histo figs 1,2,4,6, S2 and S6  
HISTOPATHOLOGY SCORES related to Figures 1, 2, 4, 6 and Supplementary Figures 2 and 6
Sample ID	Vascular lesions	Edema	Epithelial fenestration (%)	Heterophil infiltration	Monocyte infiltration
WT
#11	2	2	81	2	2
#12	3	3	85	3	2
#13	2	2	91	3	3
#14	3	3	100	3	3
#15	3	3	100	3	2
#27	3	2	81	2	2
#28	3	3	100	3	2
icsA
#1	0	1	38	1	1
#2	0	1	35	1	1
#3	2	2	29	2	2
#4	1	1	20	1	1
#5	1	1	9	1	1
#25	2	2	19	2	1
#26	1	2	31	3	2
mxiG
#16	0	1	5	0	0
#17	0	0	0	0	0
#18	0	1	0	0	0
#19	0	1	0	0	0
#20	0	0	3	0	0
#23	0	1	10	1	1
#24	0	2	5	1	0
PBS
#6	0	0	0	0	0
#7	0	0	0	0	0
#8	0	0	0	0	0
#9	0	0	0	0	0
#10	0	0	0	0	0
#21	0	0	0	0	0
#22	0	1	0	0	0

## Sheet: CFUs figs 3 and 5
COLONY FORMATION UNITS related to Figures 3 and 5
WT	mxiG		WT	icsA
127000000	400		127000000	5100000
46000000	76000		46000000	3300000
140000000	1000		140000000	178000
104000000	15300		104000000	25700000
100000000	900		100000000	13300000
20000000	100		20000000
50000000	4000		50000000
23200000	288000		23200000
18500000	1100		18500000

## Sheet: RT-PCR figs 2 and S6
REAL-TIME PCR Cq values related to Figure 2 and supplementary Figure 6
Sample Name	Gene Name	Cq		Sample Name	Gene Name	Cq		Sample Name	Gene Name	Cq		Sample Name	Gene Name	Cq
PBS	GAPDH	20.57		PBS	GAPDH	20.73		PBS	GAPDH	18.99		PBS	GAPDH	20.21
WT_1	GAPDH	20.7		IcsA_2	GAPDH	20.06		IcsA_1	GAPDH	18.94		IcsA_1	GAPDH	19.89
WT_2	GAPDH	19.5		WT_2	GAPDH	20.11		WT_1	GAPDH	18.94		WT_1	GAPDH	20.17
IcsA_1	GAPDH	19.73		PBS	IL8	32.44		PBS	IL8	30.24		PBS	IL6	33.79
IcsA_2	GAPDH	20.06		IcsA_2	IL8	20.71		IcsA_1	IL8	21.13		IcsA_1	IL6	29.33
PBS	TNFa	34.16		WT_2	IL8	20.57		WT_1	IL8	20.14		WT_1	IL6	26.64
WT_1	TNFa	31.3		PBS	IL6	34.22		PBS	CXCL10	27.55		PBS	IL1-B	31.37
WT_2	TNFa	28.61		IcsA_2	IL6	27.49		IcsA_1	CXCL10	23.83		IcsA_1	IL1-B	24.56
IcsA_1	TNFa	30.65		WT_2	IL6	24.87		WT_1	CXCL10	23.75		WT_1	IL1-B	22.63
IcsA_2	TNFa	28.67		PBS	IL1-B	32.28
				IcsA_2	IL1-B	22.63
				WT_2	IL1-B	22.58
				PBS	CXCL10	29.14
				IcsA_2	CXCL10	20.32
				WT_2	CXCL10	20.97

## Sheet: Weight loss fig 6
WEIGHT LOSS/GAIN AT 72 HOURS (GRAMS)
WT	IcsA
-4.5	1.3
-10.1	0.7
-8.5	-3.3
-2	5.8
-20.5	2.5
-20.5	4.5
-20	0
-19.5	13.4
	13
	16.1
	12.2
	6.2
	12
